# Supplementary material for: Seroprevalence, Waning and Correlates of Anti-SARS-CoV-2 IgG Antibodies in Tyrol, Austria: Large-Scale Study of 35,193 Blood Donors Conducted between June 2020 and September 2021
Source: Viruses. 2022 Mar 9;14(3):568. doi: 10.3390/v14030568 (PMC8954543; doi:10.3390/v14030568)
Supplement: Supplementary file 1 [file viruses-14-00568-s001.zip]

Archive with 1 entries (1 files):
- viruses-1609045-supplementary.pdf
